# Supplementary material for: Metabolism reprogramming signature associated with stromal cells abundance in tumor microenvironment improve prognostic risk classification for gastric cancer
Source: BMC Gastroenterol. 2022 Jul 30;22:364. doi: 10.1186/s12876-022-02451-2 (PMC9338655; doi:10.1186/s12876-022-02451-2)
Supplement: Supplementary file 3 — Additional file 3: Table S1. 179 prognostic related genes identified by univariate Cox regression analysis. [file 12876_2022_2451_MOESM3_ESM.xlsx]

## Sheet: Sheet1
Gene name	HR	HR.95L	HR.95H	pvalue
CHST3	1.09886	1.05635	1.14307	2.8185e-06
COX15	0.874375	0.82389	0.927953	9.67882e-06
KCNS3	1.1489	1.07952	1.22274	1.25522e-05
SDC2	1.05182	1.02813	1.07606	1.38096e-05
NOX4	1.28869	1.14935	1.44493	1.39793e-05
SLCO2A1	1.05806	1.03132	1.08549	1.54859e-05
ABCG4	1.43639	1.20787	1.70814	4.19819e-05
PLOD2	1.10006	1.05089	1.15153	4.3645e-05
SFXN4	0.910071	0.869813	0.952192	4.46227e-05
NNMT	1.02433	1.01257	1.03624	4.51382e-05
CYP1B1	1.05072	1.02566	1.07638	5.88065e-05
SLC24A3	1.12258	1.06017	1.18867	7.44096e-05
PDE1A	1.218	1.1046	1.34304	7.6509e-05
DPYSL3	1.01262	1.00632	1.01895	8.10751e-05
CYBRD1	1.02339	1.01164	1.03528	8.70387e-05
VCAN	1.03739	1.01846	1.05667	9.35676e-05
SMPD3	0.937762	0.907693	0.968827	0.000111291
PDE8B	1.25629	1.11762	1.41218	0.000131644
GOT1	0.958063	0.936628	0.979988	0.000206442
MSRB3	1.03038	1.01422	1.0468	0.000206595
SLC35A3	0.93456	0.901651	0.96867	0.000215369
ABCA8	1.14802	1.06682	1.2354	0.000225999
ELOVL4	1.17205	1.0771	1.27537	0.000230556
SLC22A17	1.1083	1.04903	1.17092	0.000245739
CHST7	1.17754	1.07783	1.28647	0.000294256
CDO1	1.22382	1.09657	1.36585	0.000311495
STC1	1.03174	1.01403	1.04976	0.000403784
KCNJ8	1.07007	1.03024	1.11144	0.00046637
ALDH1A3	1.09547	1.04066	1.15317	0.000498304
ABCA6	1.24634	1.10054	1.41145	0.00052185
NOS3	1.10841	1.04574	1.17483	0.000527657
GGT5	1.04456	1.01894	1.07083	0.000579922
GPHN	0.804198	0.710049	0.910831	0.000603218
NFS1	0.818321	0.729605	0.917825	0.000615832
AKR1B1	1.04642	1.01953	1.07402	0.000635827
GLT8D2	1.12483	1.05101	1.20385	0.000683223
ABCC9	1.13948	1.05667	1.22878	0.000693995
INMT	1.08996	1.03697	1.14566	0.000705557
SFXN2	0.778003	0.672413	0.900174	0.000743116
ALDH18A1	0.968632	0.950693	0.98691	0.000833424
VKORC1	1.06345	1.02575	1.10253	0.000835262
DCN	1.01397	1.00574	1.02227	0.000844497
ST6GALNAC6	1.11648	1.0465	1.19114	0.000849735
PDE7B	1.15292	1.06006	1.25391	0.000895845
COX7A1	1.05796	1.02318	1.09391	0.000953133
CHSY3	1.27155	1.10141	1.46798	0.00104576
CLIC4	1.01216	1.00478	1.0196	0.00121357
KCNMB1	1.03718	1.01447	1.0604	0.00122864
GLOD4	0.900876	0.84556	0.959812	0.00124387
CACNA1H	1.0314	1.01204	1.05113	0.00138505
AUH	0.851569	0.77156	0.939875	0.00141423
OXSM	0.799407	0.695217	0.91921	0.00167627
SLC15A4	1.21358	1.07367	1.37172	0.00195225
KCNMA1	1.0478	1.01722	1.07929	0.00200226
IDS	1.04942	1.01778	1.08204	0.00201404
PAPSS2	1.04528	1.01629	1.0751	0.00202812
TRPC1	1.16804	1.05818	1.2893	0.00205654
CH25H	1.10004	1.03523	1.16891	0.00208813
SLC12A4	1.13679	1.04717	1.23409	0.0022139
NASP	0.915073	0.864107	0.969045	0.00240231
ABCA1	1.11659	1.03964	1.19922	0.00246817
PC	1.1445	1.04808	1.2498	0.00264934
VLDLR	1.21759	1.06964	1.386	0.00289606
KL	1.23683	1.0744	1.42382	0.00308743
PANK1	0.824528	0.725567	0.936987	0.00309954
CHST1	1.14931	1.04699	1.26163	0.00344334
HYAL2	1.09229	1.02951	1.15889	0.00346677
TPMT	0.960378	0.934686	0.986776	0.00347595
DSE	1.21949	1.06635	1.39463	0.00375206
ST3GAL4	1.06349	1.02008	1.10875	0.00379447
GART	0.924556	0.876647	0.975083	0.00385948
ATP6V1G2	1.34843	1.0989	1.65462	0.00419345
PGM5	1.02368	1.00739	1.04023	0.00424901
GFOD1	1.1598	1.04697	1.28479	0.00452684
GNPNAT1	0.949524	0.916077	0.984192	0.00464212
TGFBI	1.00973	1.00295	1.01657	0.00487022
SLC7A2	1.00534	1.0016	1.0091	0.00514623
KCNG1	1.18351	1.05062	1.33322	0.00556338
FAAH	0.922261	0.870967	0.976577	0.00557526
SULF1	1.01265	1.00364	1.02174	0.00583799
RRM2	0.97164	0.9519	0.991789	0.00600974
NUDT11	1.20287	1.05332	1.37366	0.00639584
NDUFS3	0.943319	0.904514	0.983789	0.00647847
SLC37A1	0.960957	0.933742	0.988964	0.00658635
ADCY9	1.12595	1.03345	1.22672	0.00668248
DDAH1	0.975964	0.958913	0.993319	0.00682283
PAM	1.03153	1.00846	1.05513	0.00715086
NDUFS1	0.910423	0.850198	0.974914	0.00719805
ST3GAL1	1.05379	1.01417	1.09496	0.00736972
IGFBP3	1.00778	1.00207	1.01351	0.00745786
SORD	0.943822	0.904633	0.984709	0.00753695
KCTD15	1.11546	1.02946	1.20866	0.00760613
NUDT10	1.44121	1.10193	1.88494	0.00761403
CACNA1C	1.09868	1.02525	1.17736	0.00766256
CYB5R3	1.02166	1.00569	1.0379	0.00770082
PAXIP1	0.835375	0.730852	0.954846	0.00835291
FOXRED1	0.878975	0.798566	0.967479	0.00840418
ENTPD6	0.967957	0.944719	0.991765	0.00861619
RPIA	0.954793	0.922354	0.988373	0.00871319
ATP2B4	1.01147	1.00283	1.02018	0.00916292
RRM1	0.959649	0.93012	0.990115	0.0097959
ILVBL	0.930713	0.881354	0.982837	0.00980424
SOD3	1.00707	1.00169	1.01249	0.00995533
ALOX5	1.04139	1.00976	1.07402	0.00996565
CHST10	1.15617	1.0353	1.29114	0.0100029
ADCY4	1.14812	1.03351	1.27545	0.0100444
TGDS	0.910566	0.84755	0.978267	0.0104537
SLC11A2	0.932796	0.884402	0.983839	0.0104864
GPX7	1.04491	1.01031	1.08069	0.0105559
ADCY5	1.04892	1.01117	1.08809	0.0106616
PDE3A	1.06074	1.01378	1.10987	0.0106946
GPX3	1.00993	1.00224	1.01767	0.0113103
HMMR	0.937095	0.890826	0.985768	0.0119095
COL5A1	1.00995	1.00216	1.01779	0.0121599
CACNA2D3	1.19444	1.03781	1.37472	0.0132327
KCTD10	1.08999	1.01805	1.16702	0.0133821
AK2	0.94612	0.905402	0.988669	0.0135981
STARD8	1.22306	1.04158	1.43617	0.0140079
ODC1	0.988573	0.979501	0.99773	0.0145585
SLC39A4	1.01109	1.00218	1.02008	0.0145761
ATP6V1E1	1.04176	1.00805	1.07659	0.0147811
SLC2A3	1.03302	1.00633	1.06042	0.014991
SV2A	1.11712	1.02169	1.22145	0.0150579
GSTZ1	0.788933	0.651022	0.956058	0.0155908
PGAM5	0.959427	0.927664	0.992276	0.0158922
ABHD10	0.926437	0.87022	0.986285	0.0167409
KCNE4	1.09868	1.01696	1.18697	0.0170092
AGPAT4	1.15285	1.02552	1.29598	0.0172186
ACYP1	0.904426	0.832484	0.982586	0.0175314
AGMAT	0.967601	0.941527	0.994397	0.0181239
FMO2	1.04567	1.00759	1.08518	0.0182914
SLC35D2	0.96103	0.929808	0.993301	0.018333
AMD1	0.957504	0.923453	0.992811	0.0187486
AOC3	1.01462	1.00227	1.02713	0.0202289
PTGS2	1.02758	1.00406	1.05165	0.0212972
AQP1	1.00596	1.00087	1.01108	0.0216849
LTC4S	1.15625	1.02034	1.31026	0.0228701
KCNK2	1.16189	1.02011	1.32338	0.0238355
GOT2	0.976595	0.956725	0.996878	0.0239402
SLC16A4	1.08714	1.01106	1.16894	0.0239971
ABCA9	1.2146	1.02571	1.43828	0.0241744
ATP1A2	1.04589	1.00584	1.08752	0.0242944
BPNT1	0.954203	0.91596	0.994043	0.0246881
MAN1C1	1.11921	1.01383	1.23555	0.025608
GNS	1.0125	1.00149	1.02362	0.0259281
KCNA5	1.09362	1.01069	1.18335	0.0261262
NDUFA10	0.918573	0.852189	0.990128	0.0264743
A4GALT	1.05904	1.00662	1.11419	0.0267866
APEH	0.967826	0.939956	0.996523	0.0282641
MTHFD2	0.967231	0.938745	0.996581	0.0289266
PTGES2	0.974884	0.952733	0.997551	0.0300757
PTGIS	1.01917	1.00181	1.03682	0.0302408
PKP2	0.972819	0.948781	0.997466	0.0308748
TYMS	0.975694	0.953948	0.997936	0.0323861
SLC16A7	1.16473	1.01228	1.34015	0.0331369
DIO2	1.03808	1.00291	1.07448	0.0335669
SCN1B	1.15103	1.01047	1.31114	0.0342887
FOLR2	1.02867	1.00201	1.05604	0.0348918
ABCE1	0.962652	0.929077	0.99744	0.0355964
CASP6	0.960142	0.924295	0.99738	0.0361606
SLCO3A1	1.04419	1.00256	1.08754	0.0372252
CXCR4	1.00691	1.00038	1.01349	0.0381448
CHDH	0.942789	0.891471	0.997062	0.0391129
ALDH1L2	1.12618	1.00564	1.26116	0.0396541
PAICS	0.972712	0.947308	0.998797	0.0404533
SLC27A1	1.07648	1.00307	1.15525	0.0408441
ATP8B2	1.06294	1.00243	1.12711	0.041241
COQ9	0.947892	0.900347	0.997949	0.0415339
DSEL	1.16695	1.00574	1.35399	0.0418041
SOX9	0.99328	0.986828	0.999774	0.0425752
PLA2G5	1.11912	1.00315	1.2485	0.0437678
DEGS1	1.02681	1.00067	1.05363	0.044377
PDE2A	1.11531	1.00217	1.24122	0.0455296
PLA2G4C	1.10241	1.00169	1.21325	0.0460913
NIT2	0.859695	0.740024	0.998718	0.0480716
BDH1	0.922738	0.851868	0.999505	0.0485966
NPR2	1.11894	1.00022	1.25175	0.0495426
MFSD3	0.967095	0.935332	0.999935	0.0495589
ANKZF1	0.88445	0.782278	0.999966	0.0499373
